# Supplementary material for: Hit or Miss: Fertilization Outcomes of Natural Inseminations by Japanese Quail
Source: PLoS One. 2015 Jul 29;10(7):e0131786. doi: 10.1371/journal.pone.0131786 (PMC4519265; doi:10.1371/journal.pone.0131786)
Supplement: S1 Dataset — (XLSX) [file pone.0131786.s002.xlsx]

## Sheet: Experiment1.xls
Experiment 1. Mean number of sperm penetration holes across three eggs and
	percentage of three eggs fertilized for those same females
Female ID	Mean holes	% fert	Any holes?	Any egg fert?
28	4.8	67	Y	Y
32	12.7	100	Y	Y
34	56	100	Y	Y
35	26.3	0	Y	N
9	7.7	0	Y	N
47	0	0	N	N
46	0	0	N	N
57	8	100	Y	Y
58	3.3	50	Y	Y
56	0	67	N	Y
54	2	100	Y	Y
55	0	100	N	Y
39	0	0	N	N
38	0	0	N	N
52	2	67	Y	Y
87	8	100	Y	Y
95	20	100	Y	Y
63	17	0	Y	N
59	0	100	N	Y
57	8	50	Y	Y
