# Supplementary material for: Hit or Miss: Fertilization Outcomes of Natural Inseminations by Japanese Quail
Source: PLoS One. 2015 Jul 29;10(7):e0131786. doi: 10.1371/journal.pone.0131786 (PMC4519265; doi:10.1371/journal.pone.0131786)
Supplement: S2 Dataset — (XLSX) [file pone.0131786.s003.xlsx]

## Sheet: Sheet1
Experiment 2: 103 mating trials that produced at least one fertilized egg
	All trials have five or more eggs laid and at least one fertilized egg
	Maximum no. eggs and fert eggs = 10
	Single natural inseminations			Early embryonic deaths were counted as fertilized
Female ID	No. eggs	No. fert eggs		Day 2 fert?	Fert gap?	Last fert day	Infert egg next day?
a1	7	4		No egg	Yes	9	Yes
a2	7	1		No egg	No	5	Yes
a3	9	1		No egg	No	5	Yes
a4	9	1		No	Yes (day 2)	3	Yes
a5	9	2		Yes	No	3	Yes
a6	6	3		No egg	No	7	Yes
a7	9	7		Yes	No	9	Yes
a8	5	3		Yes	No	5	No
a9	9	6		Yes	Yes	9	Yes
a10	9	6		No	Yes (day 2)	8	Yes
a11	8	5		No egg	Yes	9	Yes
a12	9	4		Yes	No	5	No
a13	7	5		Yes	No	6	No
a14	9	5		Yes	No	6	No
a15	8	4		Yes	Yes	8	Yes
a16	9	2		Yes	No	3	Yes
a17	9	7		Yes	No	9	Yes
a18	8	8		Yes	No	9	No
a19	10	5		Yes	Yes (2)	9	Yes
a20	9	8		Yes	No	10	Yes
a21	10	6		Yes	Yes	8	Yes
a22	8	3		No egg	Yes	6	No
a23	9	6		Yes	Yes	8	Yes
a24	9	3		Yes	Yes	7	Yes
a25	9	5		Yes	Yes	7	No
a26	9	4		Yes	No	5	Yes
a27	8	4		Yes	Yes	8	Yes
a28	9	5		Yes	Yes	8	Yes
a29	7	6		Yes	No	8	No
a30	9	4		Yes	No	5	Yes
a31	9	6		Yes	Yes (2)	10	Yes
a32	10	8		Yes	No	9	Yes
a33	8	5		Yes	Yes	9	Yes
a34	6	4		Yes	No	6	Yes
a35	6	3		No egg	No	5	No
a36	8	2		Yes	No	3	Yes
a37	5	2		No egg	Yes	5	Yes
Female ID	No. eggs	No. fert eggs		Day 2 fert?	Fert gap?	Last fert day	Infert egg next day?
b1	9	6		Yes	Yes	9	Yes
b2	9	6		No	Yes (day 2)	8	Yes
b3	8	4		No	Yes (2)	7	Yes
b4	9	3		Yes	Yes	5	Yes
b5	10	5		Yes	No	6	Yes
b6	8	5		Yes	No	7	No
b7	8	4		No egg	Yes	8	Yes
b8	8	5		Yes	Yes	9	Yes
b9	10	4		No	Yes (2)	7	Yes
b10	8	4		No egg	Yes	8	Yes
b11	8	4		No egg	No	6	No
b12	8	4		Yes	No	6	Yes
b13	9	6		Yes	Yes	9	Yes
b14	10	5		Yes	No	6	Yes
b15	10	5		Yes	No	6	Yes
b16	8	2		Yes	Yes	5	Yes
b17	9	4		Yes	Yes	6	Yes
b18	8	2		No	Yes (2)	8	Yes
b19	10	6		Yes	Yes	8	Yes
b20	9	3		No	Yes (day 2)	6	Yes
b21	9	4		No egg	Yes	7	Yes
b22	10	3		Yes	Yes	5	Yes
b23	10	7		Yes	No	8	Yes
b24	6	3		Yes	No	5	No
b25	10	7		Yes	No	8	Yes
b26	9	6		Yes	No	7	Yes
b27	10	7		Yes	No	8	Yes
b28	10	6		Yes	No	7	Yes
b29	10	6		Yes	Yes	8	Yes
b30	9	6		Yes	No	7	Yes
b31	10	8		Yes	Yes	11	End of series!
b32	7	4		No egg	No	6	No
b33	9	1		No egg	No	3	Yes
b34	10	3		Yes	Yes	5	Yes
b35	10	3		No	Yes (day 2)	5	Yes
b36	9	2		Yes	No	3	Yes
b37	8	6		Yes	Yes	9	No
b38	7	1		Yes	No	2	No
Female ID	No. eggs	No. fert eggs		Day 2 fert?	Fert gap?	Last fert day	Infert egg next day?
c1	9	6		Yes	Yes	9	Yes
c2	9	1		Yes	No	2	Yes
c3	9	9		Yes	No	11	End of series!
c4	9	4		Yes	No	5	No
c5	9	6		Yes	Yes	9	Yes
c6	9	1		No	Yes (day 2)	3	Yes
c7	9	4		Yes	Yes	6	Yes
c8	8	6		Yes	No	7	No
c9	7	3		Yes	Yes (2)	7	No
c10	9	6		Yes	Yes (2)	10	Yes
c11	9	4		Yes	No	6	Yes
c12	7	2		No	Yes (day 2)	5	No
c13	8	4		Yes	Yes	6	No
c14	8	5		No egg	No	7	Yes
c15	8	8		Yes	No	10	No
c16	9	4		Yes	No	6	Yes
c17	8	3		No egg	No	5	Yes
c18	9	1		No	Yes (day 2)	6	Yes	unusual
c19	7	6		No egg	No	9	Yes
c20	9	5		Yes	Yes	7	Yes
c21	9	5		Yes	No	7	Yes
c22	10	3		Yes	Yes (2)	8	Yes
c23	9	4		Yes	No	5	Yes
c24	9	7		Yes	No	8	Yes
c25	9	4		Yes	Yes	7	Yes
c26	9	4		Yes	No	5	Yes
c27	8	4		Yes	Yes	9	Yes
c28	9	7		Yes	No	8	Yes
