# Supplementary material for: Hit or Miss: Fertilization Outcomes of Natural Inseminations by Japanese Quail
Source: PLoS One. 2015 Jul 29;10(7):e0131786. doi: 10.1371/journal.pone.0131786 (PMC4519265; doi:10.1371/journal.pone.0131786)
Supplement: S3 Dataset — (XLSX) [file pone.0131786.s004.xlsx]

## Sheet: Sheet1
Experiment 5: Males mating with a single female in one trial vs. two females in a trial on the preceding or following day.								1F = single female trial; 2F = two females trial
Male ID	Replicate	Single female ID	Foam+?	# fert eggs	Two females left female ID	Foam+?	# fert eggs	Two females right female ID	Foam+?	# fert eggs	1st approach to female:	1st head grad on female:	1st cloacal contact with female:	First trial was:	Head grabbed both F?
51	1	18	Yes	4	1	No		7	No		1	1	1	1F	Yes
61	1	2	No		34	Yes	5	27	No		34	34	34	2F	Yes
67	1	19	No		3	No		8	Yes	0	3	3	8	1F	Yes
91	1	31	No		10	No		22	Yes	0	22	10	22	1F	Yes
52	1	37	Yes	6	23	No		59	Yes	6	59	23	23	2F	Yes
62	1	12	Yes	3	32	Yes	8	38	Yes	5	32	38	38	1F	Yes
68	1	24	Yes	7	39	No		33	Yes	6	33	33	33	2F	Yes
74	1	23	Yes	3	39	No		32	No		32	32	No CC	2F	No
80	1	5	No		10	No		36	Yes	4	36	36	36	1F	Yes
86	1	34	No		35	Yes	0	3	No		35	3	3	2F	Yes
53	1	29	Yes	0	59	Yes	2	22	Yes	7	22	22	22	2F	Yes
64	1	8	Yes	3	9	Yes	0	28	Yes	3	28	28	28	1F	Yes
82	1	4	Yes	8	6	No		20	Yes	0	20	20	20	2F	Yes
94	1	31	Yes	5	18	No		4	Yes	5	4	4	4	1F	No
54	1	24	Yes	5	29	No		8	Yes	2	8	8	8	2F	No
65	1	5	Yes	6	38	Yes	0	34	No		34	34	38	1F	Yes
70	1	20	No		23	No		2	Yes	0	2	2	2	1F	No
76	1	28	Yes	4	37	Yes	7	7	No		37	37	37	1F	Yes
55	1	1	Yes	4	9	Yes	0	59	Yes	0	9	9	9	1F	Yes
66	1	39	Yes	3	35	No		10	No		10	35	35	2F	No
71	1	35	Yes	0	6	No		9	No		9	9	No CC	2F	Yes
84	1	23	Yes	0	24	Yes	3	38	Yes	0	38	38	24	2F	Yes
89	1	18	Yes	5	59	Yes	3	10	No		10	59	59	1F	No
96	1	12	Yes	8	33	Yes	0	7	Yes	1	33	33	33	2F	Yes
72	1	8	Yes	3	39	Yes	0	4	Yes	0	4	4	4	2F	Yes
58	1	39	No		27	No		4	No		4	4	No CC	1F	No
60	1	92	No		20	No		24	No		20	20	No CC	1F	Yes
78	1	18	Yes	0	37	No		5	No		37	5	5	2F	No
43	2	67	Yes	0	83	No		75	Yes	3	75	75	75	2F	Yes
47	2	52	No		71	Yes	0	73	Yes	0	71	71	73	1F	Yes
79	2	55	Yes	1	72	Yes	4	63	No		72	72	72	2F	No
44	2	56	No		77	Yes	1	64	Yes	0	64	64	?	1F	Yes
57	2	80	Yes	0	52	No		90	Yes	0	90	90	90	2F	Yes
69	2	93	Yes	0	56	Yes	0	72	Yes	5	72	72	72	2F	Yes
81	2	65	No		68	Yes	8	83	Yes	4	83	68	68	2F	Yes
46	2	60	No		55	Yes	7	71	No		71	55	55	1F	No
77	2	95	Yes	6	200	No		99	No		99	200	No CC	1F	Yes
73	2	96	Yes	6	42	No		100	Yes	3	100	100	100	1F	Yes
59	2	71	No		64	Yes	0	52	Yes	0	64	52	64	2F	Yes
83	2	84	Yes	6	78	Yes	6	56	No		56	78	78	2F	No
85	2	97	Yes	5	79	Yes	3	91	No		91	79	79	1F	No
87	2	100	Yes	0	94	No		59	No		59	94	94	1F	Yes
195	2	56	Yes	0	80	Yes	0	87	No		87	87	80	1F	Yes
200	2	70	Yes	3	71	Yes	0	63	Yes	3	63	63	63	1F	Yes
88	2	91	Yes	1	100	Yes	0	43	No		100	100	100	1F	No
199	2	42	Yes	1	198	No		79	Yes	3	198	198	79	1F	Yes
25	2	59	No		98	No		44	Yes	4	44	44	44	2F	No
98	2	41	Yes	0	97	No		96	Yes	0	96	96	96	1F	Yes
